# Supplementary material for: General Construction of Amine via Reduction of N=X (X = C, O, H) Bonds Mediated by Supported Nickel Boride Nanoclusters
Source: Int J Mol Sci. 2022 Aug 19;23(16):9337. doi: 10.3390/ijms23169337 (PMC9408822; doi:10.3390/ijms23169337)
Supplement: Supplementary file 1 [file ijms-23-09337-s001.zip]

Archive with 1 entries (1 files):
- ijms-1846182-supplementary.pdf
